# Supplementary material for: Dual function of perivascular fibroblasts in vascular stabilization in zebrafish
Source: PLoS Genet. 2020 Oct 26;16(10):e1008800. doi: 10.1371/journal.pgen.1008800 (PMC7644104; doi:10.1371/journal.pgen.1008800)
Supplement: S1 Table — (XLSX) [file pgen.1008800.s011.xlsx]

## Sheet: Fig 2C
	Cell Final Location (# of cells)				Cell Final Location (proportion of cells)
Sclerotome cell starting location	Dorsal ISV	Dorsal and Ventral ISV	Ventral ISV	Total cells	Dorsal ISV	Dorsal and Ventral ISV	Ventral ISV
Dorsal Sclerotome	20	0	0	20	100	0	0
Sclerotome Derived Notochord Associated Cells	21	1	1	23	91.3	4.3	4.3
Ventral Sclerotome	28	13	38	79	35.4	16.5	48.1
Ventral Sclerotome (combined)	49	14	39	102	48	13.7	38.2

## Sheet: Fig 3A
PERIVASCULAR FIBROBLASTS								PERICYTES
	Cells per ISV								Cells per ISV
	2 dpf		3 dpf		4 dpf				2 dpf		3dpf		4 dpf
Fish #	aISV	vISV	aISV	vISV	aISV	vISV		Fish #	aISV	vISV	aISV	vISV	aISV	vISV
1	9.4	9.6	10	11.5	11.25	10		1	0	0	2	0.8	2.25	1
2	10.6	10.25	11.75	12.25	13	10.75		2	0	0	0.25	0	1.66667	0
3	10.2	9.6	10.75	10.8	12.25	11.4		3	0	0	1.2	0.25	2.75	0.75
4	11	8.67	12.33	11.6	12.33	10.5		4	0	0	1.2	0.5	2.5	1
5	10.75	9.4	11.25	10.6	12.25	10.8		5	0	0	0.8	0.666667	2.2	1
6	10.6	8.75	11.25	10.2	10	10		6	0	0	1.5	0.25	2	0.75
7	8.8	10	10.4	9.67	8.33	9.2		7	0	0	0.75	0.25	2	0.75
8	8.75	9	9.33	9.6	9	9.2		8	0	0	1.6	0.666667	1.8	1.33333
9	8	8	9.25	8.33	11.67	10.5		9	0	0	1.2	1.33333	2.4	2
10	9.8	9	9	10	8	13.33		10	0	0	2	0.6	2	0.75
11	10.833	11	10	8.75	8.75	10.33		11	0	0	1.6	0.25	2	0.666667
12	9.6	9	9.5	7.75				12	0	0	1	0.2	1.5	0.8
13	11	11.25	9	11.67				13	0	0	2.2	0.333333	2	1
14	10.8	10.67	10.5	10.25				14	0	0	2.2	1.33333	2.4	1.33333
15	11.4	11.67	12.67	10.8				15	0	0	2.2	0.333333	2.83333	1.5
								16	0	0	2	0.8	2.66667	1.5
								17	0	0	2.5	1.4	3	1.2

## Sheet: Fig 3F
	Aspect ratio (l/h)
Cell #	Perivascular Fibroblasts	Pericytes
1	0.594253	4.06199
2	2.94862	4.65532
3	4.65666	4.28436
4	2.74619	4.43879
5	1.93775	3.70049
6	3.51447	4.98005
7	5.8277	4.5844
8	1.59262	2.75327
9	1.77365	3.58019
10	0.369815	4.8301
11	1.66386
12	3.1532
13	2.05469

## Sheet: Fig 3G
	# of Processes
Cell #	Perivascular Fibroblasts	Pericytes
1	8	4
2	5	6
3	5	5
4	6	6
5	6	5
6	9	6
7	3	3
8	11	4
9	9	6
10	12	3
11	9
12	3
13	6

## Sheet: Fig 3H
	Average Process Length (µm)
Cell #	Perivascular Fibroblasts	Pericytes
1	10.39	19.308
2	9.455	13.929
3	8.212	16.81
4	9.343	13.524
5	8.345	16.457
6	8.445	11.736
7	13.537	16.927
8	9.449	26.942
9	9.716	9.535
10	8.775	12.332
11	6.142
12	12.915
13	10.136

## Sheet: Fig 3I
	Longest Process Length (µm)
Cell #	Perivascular Fibroblasts	Pericytes
1	19.469	21.641
2	16.56	29.345
3	15.881	24.421
4	14.662	33.313
5	12.185	38.693
6	14.601	18.943
7	15.826	29.145
8	23.645	40.445
9	20.796	17.534
10	16.789	23.583
11	8.283
12	17.373
13	19.096

## Sheet: Fig 4D
	Cells per ISV
	aISVs		vISVs		all ISVs
Fish #	water	MTZ	water	MTZ	water	MTZ
1	2	1.333	1	0	1.8	0.67
2	2.25	0.2	0.333	0	1.43	0.14
3	2	2	0.667	0	1.33	1
4	2.2	1.333	0.667	0	1.63	0.67
5	2.6	1	1	0	2	0.43
6	2.67	0.333	1	0	2.25	0.14
7	2.33	1.5	0	0	1.4	0.67
8	1.75	2.33	0.25	0	1	1.17
9	2.5	0.33	0.67	0	1.71	0.33
10	1.67	1	0.25	0	0.86	0.43
11		0		0		0
12		1		0		0.75
13		1		0		0.43

## Sheet: Fig 5C
	ISV Diameter Variability (µm)
Vessel #	water	MTZ
1	1.135	1.254
2	0.522	1.207
3	1.235	1.167
4	0.402	2.775
5	0.538	1.985
6	0.336	2.968
7	0.951	2.434
8	1.439	0.974
9	1.246	1.712
10	1.314	1.776
11	1.071	1.232
12	1.519	1.551
13	1.213	1.934
14	1.671	1.458
15	0.623	1.964
16	1.601	1.078
17	0.577	2
18	1.31	2.345
19	0.9	2.211
20	1.17	1.596
21	1.283	8.125
22	1.092	0.57
23	0.849	1.452
24	0.287	3.42
25	1	0.999
26	0.248	2.285
27	0.801	2.816
28	0.266	4.363
29	0.65	1.554
30	2.281	5.243
31	0.313	2.152
32	0.608	0.595
33	1.154	1.736
34	0.684	1.035
35	2.331	1.571
36	1.162	5.453
37	0.979	0.605
38	1.805	2.526
39	0.769	1.986
40	0.45	0.539
41	1.02	0.297
42	1.55	1.612
43	0.843	2.036
44	1.228	0.951
45	1.687	1.564
46	1.105	2.653
47	1.023	1.702
48	0.311	2.438
49	0.836	2.094
50	1.149	0.724
51	0.558	3.805
52	0.68	1.787
53	0.746	2.052
54	0.676	2.594
55	1.487	1.052
56	0.992	2.449
57	3.272	4.012
58	1.164	1.904
59	1.208	2.166
60	1.73	2.913
61	1.255	3.296
62	1.16	3.06
63	0.804	0.775
64	0.342	4.177
65	0.956	1.546
66	1.639	0.394
67	1.928	1.523
68	1.369	1.172
69	1.015	1.171
70	0.9	3.039
71	1.2	2.535
72	0.742	2.715
73	4.949	1.781
74	1.209	1.956
75	0.729	3.528
76	0.754	1.969
77	0.627	2.226
78	1.081	1.952
79	1.237	0.625
80	0.315	3.634
81	1.103	1.997
82	0.52	1.255
83	0.538	0.847
84	1.213	1.583
85	0.428	2.525
86	2.187	1.757
87	1.08
88	1.096
89	0.093
90	0.924
91	1.219
92	0.659
93	1.233
94	0.586
95	0.604
96	1.444
97	0.956
98	0.671

## Sheet: Fig 5H
	Collagen Deposition Intensity
	water	MTZ
Fish #	% change	% change
1	27.119	-25.568
2	20.588	-25.734
3	32.698	-22.629
4	37.714	-21.49
5	51.754	-27.327
6	16.446	-18.298
7	13.421	-22.172
8	-5.618	-6.367
9	22.581	-34.895
10	51.027	-8.781

## Sheet: Fig 6D
Genotype	Treatment	Hemorrhaging embryos	Total embryos	Hemorrhage Penetrance (%)
col1a2+/+ col5a1+/+	water	0	12	0
	methylcellulose	0	9	0
col1a2+/+ col5a1-/-	water	0	12	0
	methylcellulose	5	12	41.6667
col1a2+/- col5a1-/-	water	5	22	22.7273
	methylcellulose	21	27	77.7778
col1a2-/- col5a1-/-	water	7	12	58.3333
	methylcellulose	15	18	83.3333

[truncated: 13 more sheets: Fig 6G, S1A Fig, S3C Fig, S3D Fig, S4A Fig, S4B Fig, S4C Fig, S4D Fig, S5C Fig, S5F Fig, S7A Fig, S7C Fig, S7D Fig]
